# Supplementary material for: Design, Synthesis, and Biological Evaluation of Indole-2-carboxamides as Potential Multi-Target Antiproliferative Agents
Source: Pharmaceuticals (Basel). 2023 Jul 22;16(7):1039. doi: 10.3390/ph16071039 (PMC10385579; doi:10.3390/ph16071039)
Supplement: Supplementary file 1 [file pharmaceuticals-16-01039-s001.zip]

Archive with 1 entries (1 files):
- pharmaceuticals-2496320-supplementary.pdf
